# Supplementary material for: Computational Studies to Understand the Neuroprotective Mechanism of Action Basil Compounds
Source: Molecules. 2023 Oct 10;28(20):7005. doi: 10.3390/molecules28207005 (PMC10609097; doi:10.3390/molecules28207005)
Supplement: Supplementary file 1 [file molecules-28-07005-s001.zip]

Archive with 1 entries (1 files):
- molecules-2594033-supplementary.pdf
